# Supplementary material for: Safety Evaluation of an Intranasally Applied Cocktail of Lactococcus lactis Strains in Pigs
Source: Animals (Basel). 2023 Nov 8;13(22):3442. doi: 10.3390/ani13223442 (PMC10668741; doi:10.3390/ani13223442)
Supplement: Supplementary file 1 [file animals-13-03442-s001.zip]

Archive with 1 entries (1 files):
- animals-2681379-supplementary.pdf
